# Supplementary material for: A Role for Peripheral Anandamide and 2-Arachidonoylglycerol in Short-Term Food Intake and Orexigenic Hypothalamic Responses in a Species with Continuous Nutrient Delivery
Source: Nutrients. 2021 Oct 13;13(10):3587. doi: 10.3390/nu13103587 (PMC8540326; doi:10.3390/nu13103587)
Supplement: Supplementary file 1 [file nutrients-13-03587-s001.zip]

Archive with 1 entries (1 files):
- nutrients-1367530-supplementary.pdf
